# Supplementary material for: Pembrolizumab or pembrolizumab plus chemotherapy versus standard of care chemotherapy in patients with advanced gastric or gastroesophageal junction adenocarcinoma: Asian subgroup analysis of KEYNOTE-062
Source: Jpn J Clin Oncol. 2022 Dec 18;53(3):221–9. doi: 10.1093/jjco/hyac188 (PMC9991501; doi:10.1093/jjco/hyac188)
Supplement: Satake_et_al_FigS1_hyac188 [file satake_et_al_figs1_hyac188.zip]

Archive with 1 entries (1 files):
- Satake_et_al_FigS1_hyac188.eps
